# Supplementary material for: Serotype-Switch Variant of Multidrug-Resistant Streptococcus pneumoniae Sequence Type 271
Source: Emerg Infect Dis. 2021 Jun;27(6):1689–92. doi: 10.3201/eid2706.203629 (PMC8153891; doi:10.3201/eid2706.203629)
Supplement: Appendix 1 — Features of progeny, recipient, and donor strains for study of serotype-switch variant of multidrug-resistant Streptococcus pneumoniae sequence type 271. [file 20-3629-Techapp-s1.xlsx]

## Sheet: Sheet1
Article DOI: https://doi.org/10.3201/eid2706.203629
Pneumococcal Serotype-Switch Variant of Multidrug-Resistant Streptococcus pneumoniae Sequence Type 271
Appendix 1
Basic bioinformatic pipeline features of progeny, recipient, and donor strains involved in capsular switch event*
Isolate	sero	Pili	ST	aroe	gdh	gki	recP	spi	xpt	ddl	PBP1A	PBP2B	PBP2X	PenMIC	EC	EryMIC	CliMIC	FolA/FolP	CotMIC	Tet	TetMIC
20155315 (2016-progeny)	3	1:2	271	4	16	19	15	6	20	26	17	16	47	2	ERMB:MEF	>32	>2	FOLA-Q81Y,Q91H,E94D,I100L:FOLP177,180	>=4/76	TETM	>8
20170822 (2017-progeny)	3	1:2	271	4	16	19	15	6	20	26	17	16	47	2	ERMB:MEF	>32	>2	FOLA-Q81Y,Q91H,E94D,I100L:FOLP177,180	>=4/76	TETM	>8
20182806 (2018-progeny)	3	1:2	271	4	16	19	15	6	20	26	17	16	47	2	ERMB:MEF	>32	>2	FOLA-Q81Y,Q91H,E94D,I100L:FOLP177,180	>=4/76	TETM	>8
6299-05 (2005-recipient)	19F	1:2	271	4	16	19	15	6	20	26	13	16	47	2	ERMB:MEF	>32	>2	FOLA-Q81Y,Q91H,E94D,I100L:FOLP177,180	>=4/76	TETM	>8
2012214924 (2012-recipient)	19F	1:2	271	4	16	19	15	6	20	26	13	16	47	2	ERMB:MEF	>32	>2	FOLA-Q81Y,Q91H,E94D,I100L:FOLP177,180	>=4/76	TETM	>8
B20605 (cps3 donor)	3	neg	700	12	11	2	6	6	22	14	17	15	22	0.5	negative	0.06	0.06	FolA-Q81Y,D92G,E94D,I100L:FOLP180	>=4/76	TETM	>8
73D36881 (cps3 donor)	3	neg	700	12	11	2	6	6	22	14	17	15	22	0.5	negative	0.06	0.06	FolA-Q81Y,D92G,E94D,I100L:FOLP180	>=4/76	TETM	>8
*Column heading: sero, capsular serotype; pili, presence of either or both of pilus types 1 and 2; ST ; ST, 7 locus multilocus sequence type (aroE through ddl); PBP(1A, 2B, 2X), penicillin binding protein transpeptidase region amino acid sequence designations; PenMIC, penicillin minimum inhibitory concentration (in ug/ml) EC, macrolide and clindamycin resistance determinants; EryMIC/CliMIC, minim…
